# Supplementary material for: Causes of death after emergency general surgical admission: population cohort study of mortality
Source: BJS Open. 2021 Apr 21;5(2):zrab021. doi: 10.1093/bjsopen/zrab021 (PMC8058150; doi:10.1093/bjsopen/zrab021)
Supplement: zrab021_Supplementary_Data [file zrab021_supplementary_data.zip]

Archive with 3 entries (3 files):
- Fig. S1.pdf
- Fig. S2.pdf
- Table S1 and figure legends.docx
